# Supplementary material for: Genome-Wide Association Study of Metamizole-Induced Agranulocytosis in European Populations
Source: Genes (Basel). 2020 Oct 29;11(11):1275. doi: 10.3390/genes11111275 (PMC7716224; doi:10.3390/genes11111275)
Supplement: Supplementary file 1 [file genes-11-01275-s001.zip]

Archive with 2 entries (2 files):
- Supplementary Tables and Figures.pdf
- Supplementary_Table_S3.xlsx
