# Supplementary material for: Genome-Wide Association Study of Metamizole-Induced Agranulocytosis in European Populations
Source: Genes (Basel). 2020 Oct 29;11(11):1275. doi: 10.3390/genes11111275 (PMC7716224; doi:10.3390/genes11111275)
Supplement: Supplementary file 1 [file genes-11-01275-s001.zip › Supplementary_Table_S3.xlsx]

## Sheet: Tabelle1
Supplementary data for Cismaru et al., Genome-wide association study of metamizole-induced agranulocytosis in a European population
Supplementary Table S3: Phase II gene set
Gene	Process
ADAM8	Immune system defence response
AGER	Clozapine-induced agranulocytosis
CCR1	Immune system defence response
CCRL2	Immune system defence response
CD300LB	Immune system defence response
CD300LF	Immune system defence response
CLEC4D	Immune system defence response
CLEC4E	Immune system defence response
CSF3R	Immune system defence response
CXCL2	Immune system defence response
CXCR2	Immune system defence response
CYP2C19	Oxidative metabolism of drug
CYP2C9	Oxidative metabolism of drug
FOSL2	Immune system defence response
GPX1	Anti-oxidant defense
GPX2	Anti-oxidant defense
GPX3	Anti-oxidant defense
GPX4	Anti-oxidant defense
GPX5	Anti-oxidant defense
GPX6	Anti-oxidant defense
GPX7	Anti-oxidant defense
GPX8	Anti-oxidant defense
GSTM1	Clozapine-induced agranulocytosis
GSTP1	Anti-oxidant defense
HMOX1	Anti-oxidant defense
IL1R2	Immune system defence response
IL1RN	Immune system defence response
IRG1	Immune system defence response
LCN2	Immune system defence response
LMNB1	Immune system defence response
MMP9	Immune system defence response
MPO	Anti-oxidant defense
NAT2	Oxidative metabolism of drug
NLRP3	Immune system defence response
NOX3	Antithyroid-induced agranulocytosis
NQO2	Clozapine-induced agranulocytosis
OSM	Immune system defence response
PGLYRP1	Immune system defence response
PRDX1	Anti-oxidant defense
PRDX2	Anti-oxidant defense
PRDX3	Anti-oxidant defense
PRDX4	Anti-oxidant defense
PRDX5	Anti-oxidant defense
PRDX6	Anti-oxidant defense
PTAFR	Immune system defence response
PTGS2	Immune system defence response
SELL	Immune system defence response
SERINC5	Sulfasalazine-induced agranulocytosis
SLC25A33	Immune system defence response
SLC40A1	Immune system defence response
SLC7A11	Immune system defence response
SLCO1B3	Clozapine-induced agranulocytosis
SLCO1B7	Clozapine-induced agranulocytosis
SOD1	Anti-oxidant defense
SOD2	Anti-oxidant defense
SOD3	Anti-oxidant defense
TAP2	Thionamide-induced agranulocytosis
TREM1	Immune system defence response
Note: highlighted genes were included in the phase I analysis
